# Supplementary material for: Development and Validation of Prognostic Models Using Radiomic Features from Pre-Treatment Positron Emission Tomography (PET) Images in Head and Neck Squamous Cell Carcinoma (HNSCC) Patients
Source: Cancers (Basel). 2024 Jun 11;16(12):2195. doi: 10.3390/cancers16122195 (PMC11202084; doi:10.3390/cancers16122195)
Supplement: Supplementary file 1 [file cancers-16-02195-s001.zip]

Archive with 1 entries (1 files):
- cancers-3039708-supplementary.pdf
